# Supplementary material for: Phosphoregulation of the yeast Pma1 H+-ATPase autoinhibitory domain involves the Ptk1/2 kinases and the Glc7 PP1 phosphatase and is under TORC1 control
Source: PLoS Genet. 2024 Jan 16;20(1):e1011121. doi: 10.1371/journal.pgen.1011121 (PMC10817110; doi:10.1371/journal.pgen.1011121)
Supplement: S1 Table — (XLSX) [file pgen.1011121.s009.xlsx]

## Sheet: Figure 1
Figure 1C
	External pH variation / OD
	w-t					PMA1(S899A)					ptk2Δ
Time (min)	Exp 1	Exp 2	Exp 3	AVERAGE	ST.DEV	Exp 1	Exp 2	Exp 3	AVERAGE	ST.DEV	Exp 1	Exp 2	Exp 3	AVERAGE	ST.DEV
0	0	0	0	0	0	0	0	0	0	0	0	0	0	0	0
1	-0.71	-0.58	-0.45	-0.58	0.13	-0.61	-0.58	-0.47	-0.553333	0.0737111	-0.47	-0.44	-0.57	-0.493333	0.0680686
2	-0.78	-0.66	-0.63	-0.69	0.0793725	-0.69	-0.74	-0.69	-0.706667	0.0288675	-0.57	-0.54	-0.4	-0.503333	0.0907377
3	-1.23	-1.13	-1.07	-1.14333	0.080829	-1.15	-1.19	-1.03	-1.12333	0.0832666	-0.57	-0.6	-0.49	-0.553333	0.0568624
4	-1.54	-1.49	-1.43	-1.48667	0.0550757	-1.58	-1.61	-1.4	-1.53	0.113578	-0.76	-0.69	-0.66	-0.703333	0.051316
5	-1.86	-1.91	-1.79	-1.85333	0.0602771	-1.89	-1.92	-1.71	-1.84	0.113578	-0.94	-0.91	-0.86	-0.903333	0.0404145
6	-2.12	-2.21	-2.06	-2.13	0.0754983	-2.24	-2.29	-2	-2.17667	0.155027	-1.15	-1.13	-1.12	-1.13333	0.0152753
7	-2.39	-2.57	-2.45	-2.47	0.0916515	-2.47	-2.66	-2.37	-2.5	0.147309	-1.3	-1.35	-1.26	-1.30333	0.0450925
8	-2.52	-2.85	-2.8	-2.72333	0.177858	-2.73	-2.9	-2.61	-2.74667	0.145717	-1.49	-1.67	-1.49	-1.55	0.103923
9	-2.7	-3.07	-3.04	-2.93667	0.205508	-2.93	-3.14	-2.9	-2.99	0.130767	-1.72	-1.89	-1.75	-1.78667	0.0907377
10	-2.87	-3.37	-3.25	-3.16333	0.261024	-3.03	-3.4	-3.11	-3.18	0.194679	-1.9	-2.11	-1.95	-1.98667	0.109697
Comparison of 5th order polynomial fits (B0 to B5)
			w-t	ptk2Δ	PMA1(S899A)
		B0	-0.9047	-0.01659	-0.02175
		B1	0.7143	-0.7033	-0.5539
		B2	-0.4595	0.3588	0.1401
		B3	0.08702	-0.0851	-0.03695
		B4	-0.007478	0.008429	0.004091
		B5	0.0002432	-0.0003002	-0.000156
		Strain 1	Strain 2	p value				Null hypothesis :	One curve for all data sets
		w-t	ptk2Δ	<0,0001	****			Alternative hypothesis :	Different curve for at least one data set
		w-t	PMA1(S899A)	0.6093	ns
		*P < 0.05, **P < 0.01, ***P < 0.001, ****P<0.0001
Figure 1D
	Doubling time (% of untreated w-t)
	w-t							ptk2Δ							PMA1(S899A)
TMA (µM)	exp 1	exp 2	exp 3	exp 4	exp 5	AVERAGE	ST.DEV	exp 1	exp 2	exp 3	exp 4	exp 5	AVERAGE	ST.DEV	exp 1	exp 2	exp 3	exp 4	exp 5	AVERAGE	ST.DEV
0	103	nd	91	nd	106	100	7.93725	95	106	90	107	96	98.8	7.39594	91	95	88	116	75	93	14.8829
500	154	142	149	136	133	142.8	8.75785	102	96	108	96	103	101	5.09902	130	105	124	109	133	120.2	12.5579
625	231	268	252	248	186	237	31.4006	122	108	120	99	119	113.6	9.81326	143	148	143	117	127	135.6	13.069
750	315	359	298	330	271	314.6	33.1104	125	143	127	132	107	126.8	13.0843	199	256	187	182	185	201.8	30.979
t test	Strain 1	Strain 2	TMA (µM)	p value
	w-t	ptk2Δ	500	0.000327789	***
	w-t	PMA1(S899A)	500	0.0207912	*
	ptk2Δ	PMA1(S899A)	500	0.00994963	**
	w-t	ptk2Δ	625	0.0017163	**
	w-t	PMA1(S899A)	625	0.00135864	**
	ptk2Δ	PMA1(S899A)	625	0.0132449	*
	w-t	ptk2Δ	750	3.64429e-05	****
	w-t	PMA1(S899A)	750	0.000375228	***
	ptk2Δ	PMA1(S899A)	750	0.00220661	**
	*P < 0.05, **P < 0.01, ***P < 0.001, ****P<0.0001
Figure 1E
	Quantification Pma1/Pgk1
	Pma1	Pma1-S899A	Pma1-S911A	Pma1-T912A
Exp 1	1	0.9	1.16	0.6
Exp 2	1	0.37	0.54	0.35
AVERAGE	1	0.635	0.85	0.475
ST.DEV	0	0.374767	0.438406	0.176777
t test		Pma1-S899A	Pma1-S911A	Pma1-T912A
p value		0.302289	0.676276	0.0522833	vs Pma1
Figure 1F
	Quantification pS911-pT912 / Pma1
	w-t				ptk2∆
	0	10	20	40	0	10	20	40	Time (min.)
Exp 1	1	0.0323225	0.900938	0.999571	0.453989	0.00778003	0.0662098	0.478935
Exp 2	1	0.161486	0.76894	1.26331	0.391017	0.111604	0.298721	0.32639
AVERAGE	1	0.161486	0.76894	1.26331	0.391017	0.111604	0.298721	0.32639
ST.DEV		0.0913326	0.0933372	0.186495	0.0445275	0.0734146	0.164411	0.107866
t test	0	20	40	Time (min.)
p value	0.0346817	0.0395079	0.0410254	p value	w-t vs ptk2∆
	**	*	*
	*P < 0.05, **P < 0.01, ***P < 0.001, ****P<0.0001

## Sheet: Figure 2
Figure 2E
	Quantification pS911-pT912 / Pma1
	pGAL1-PMA1∆(890-918)ptk1∆ptk2∆
	-		PMA1						PMA1(S911A-T912A)
	-		-		PTK1		PTK2		PTK1		PTK2
	GAL	GLU	GAL	GLU	GAL	GLU	GAL	GLU	GAL	GLU	GAL	GLU
Exp 1	8.56669	0.160972	0.118268	0.0209227	1	1.16837	2.21418	2.80732	0.00286443	0.223787	0.0196663	0.00101202
Exp 2	1.26356	0.456378	0.0125823	0.000648749	1	0.923294	1.16355	1.47805	0.0627608	0.00105695	0.00147421	0.010504
Exp 3					1		3.8117
Exp 4					1		3.16841
Exp 5					1		1.90565
AVERAGE	4.91512	0.308675	0.0654254	0.0107857	1	1.04583	2.4527	2.14268	0.0328126	0.112422	0.0105703	0.00575801
ST.DEV	5.16409	0.208884	0.0747314	0.0143358	0	0.173291	1.04609	0.939936	0.0423531	0.157494	0.0128638	0.00671185
t test	GAL	GLU
p value	0.0145503	0.246073	PTK1 vs PTK2
	*
	*P < 0.05, **P < 0.01, ***P < 0.001, ****P<0.0001

## Sheet: Figure 3
Figure 3A
	Quantification pS911-pT912 / Pma1
	w-t
	GLUCOSE		GALACTOSE		GLYCEROL
Exp 1	1	0.0237834	1.15147	0.0107115	1.95454	0.576621
Exp 2	1	0.00191347	0.812616	0.0637563	0.143447	0.705216
Exp 3	1	0.0169472	1.49708	0.00011401	0.850159	0.335398
AVERAGE	1	0.0142147	1.15372	0.0248606	0.982715	0.539079
ST.DEV	0	0.0111881	0.342236	0.0340989	0.912793	0.187746
t test	GLU	GAL	GLY
p value	1.1058e-08	0.00472678	0.455956
Figure 3B
	Quantification pS911-pT912 / Pma1
	w-t				snf1∆
	0	2	4	6	0	2	4	6	Time (min.)
Exp 1	1	0.0452314	0.0445046	0.00954626	0.665728	0.175671	0.113839	0.0594101
Exp 2	1	0.0351017	0.0217209	0.00011355	0.666609	0.0449467	0.176594	0.113834
Exp 3	1	0.0262378	0.0118744	0.0355147	0.922742	0.667953	0.183882	0.202878
Exp 4	1	0.0165152	0.00171877	0.0380244	1.19225	0.227443	0.12823	0.106695
AVERAGE	1	0.0307715	0.0199547	0.0207997	0.861832	0.279003	0.150636	0.120704
ST.DEV	0	0.0122697	0.0182908	0.018866	0.2513	0.270432	0.0348099	0.0598693
t test	0	2	4	6	Time (min)
p value	0.313648	0.116353	0.000560128	0.0190009	w-t vs snf1∆		*P < 0.1, **P < 0.01, ***P < 0.001, ****P<0.0001
			***	*
Figure3C
	Quantification pS911-pT912 / Pma1
	w-t				ptk1∆				snf1∆				snf1∆ptk1∆
	0	2	4	6	0	2	4	6	0	2	4	6	0	2	4	6	Time (min)
Exp 1	1	0.0452314	0.0445046	0.00954626	0.581814	0.0669351	0.00750337	0.0232913	0.665728	0.175671	0.113839	0.0594101	0.698248	0.197264	0.112581	0.0442864
Exp 2	1	0.0351017	0.0217209	0.00011355	0.781803	0.015809	0.00302147	0.00872842	0.666609	0.0449467	0.176594	0.113834	1.23088	0.260047	0.128901	0.0407213
Exp 3	1	0.0262378	0.0118744	0.0355147	0.802795	0.117138	0.0214837	0.0265423	0.922742	0.667953	0.183882	0.202878	1.33869	0.593153	0.190971	0.293329
Exp 4	1	0.0165152	0.00171877	0.0380244					1.19225	0.227443	0.12823	0.106695
AVERAGE	1	0.0307715	0.0199547	0.0207997	0.722137	0.0666275	0.0106695	0.0195207	0.861832	0.279003	0.150636	0.120704	1.08927	0.350155	0.144151	0.126112
ST.DEV	0	0.0122697	0.0182908	0.018866	0.121976	0.0506654	0.00962972	0.00948669	0.2513	0.270432	0.0348099	0.0598693	0.3429	0.212771	0.0413603	0.144825
t test	0	2	4	6	Time (min)
p value	0.155522	0.0881069	0.00552762	0.272271	ptk1∆ vs ptk1∆snf1∆		*P < 0.1, **P < 0.01, ***P < 0.001, ****P<0.0001
			**
Figure 3D
		Quantification pS911-pT912 / Pma1
		w-t				glc7-109
		0	2	4	6	0	2	4	6	Time (min)
	Exp 1	1	0.0290818	0.00268085	0.0149445	2.1758	1.67976	2.27158	2.5177
	Exp 2	1	0.114664	0.0268908	0.0675712	4.14227	3.32114	1.66423	1.26519
	Exp 3	1	0.0165152	0.00171877	0.0380244	3.26204	2.72018	2.77093	2.89008
	AVERAGE	1	0.0534203	0.0104301	0.04018	3.19337	2.57369	2.23558	2.22433
	ST.DEV	0	0.0534094	0.0142635	0.0263795	0.985031	0.830434	0.554228	0.851247
	t test	0	2	4	6	Time (min)
	p value	0.0181974	0.00631551	0.00224981	0.0113165	w-t vs glc7-109		*P < 0.05, **P < 0.01, ***P < 0.001, ****P<0.0001
		*	**	**	*
Figure 3E
		Quantification pS911-pT912 / Pma1
		w-t				reg1∆
		0	2	4	6	0	2	4	6	Time (min)
	Exp 1	1	0.0238083	0.0235827	0.00490567	0.391823	0.0142834	0.0537093	0.0262874
	Exp 2	1	0.0671444	0.0134109	0.0349262	0.780216	0.129157	0.0508323	0.0957609
	AVERAGE	1	0.0454764	0.0184968	0.0199159	0.58602	0.07172	0.0522708	0.0610241
	ST.DEV	0	0.0306432	0.00719248	0.0212277	0.274635	0.0812277	0.0020343	0.0491252
	t test	0	2	4	6	Time (min)
	p value	0.166696	0.71064	0.0236253	0.390824	w-t vs reg1∆

## Sheet: Figure 4
Figure 4A
	Quantification pT377/Sch9
	Ctrl	𝛽-ala	Baf A	NH4+
Exp 1	0.068025	1		1.35174
Exp 2	0.0243299	1	1.3007	0.567798
Exp 3	0.516039	1	1.01769	0.311722
AVERAGE	0.202798	1	1.1592	0.743755
ST.DEV	0.272153	0	0.20012	0.541878
Figure 4C
	Quantification pT377/Sch9
	w-t						PMA1∆(890-918)
	0	1	2	3	4	10	0	1	2	3	4	10
Exp 1	0.0998615	2.91075	1.37895	1.28818	1.45053	1	0.00157541	3.3643	3.80844	1.58644	3.53345	4.28685
Exp 2	0.0399286	1.47061	1.41602	1.13166	1.07107	1	0.0689863	2.53234	1.94702	1.33331	1.65499	1.29014
Exp 3	0.0772415	1.37636	1.33469	0.886031	1.21373	1	0.0771559	2.19527	2.38267	1.44626	1.14629	0.870513
AVERAGE	0.0723438	1.91924	1.37656	1.10196	1.24511	1	0.0492392	2.6973	2.71271	1.45533	2.11158	2.14917
ST.DEV	0.0302651	0.859966	0.0407197	0.202715	0.191668	0	0.0414797	0.601719	0.973611	0.126807	1.25737	1.86314
Pon increase		26.5294	19.028	15.2322	17.211			37.2845	37.4975	20.1169	29.1881
t test	0	1	2	3	4	10	Time (min)
p value	0.479299	0.268474	0.0764088	0.0626531	0.3034	0.345564	w-t vs PMA1∆(890-918)
Figure 4E
	Quantification pT377/Sch9
	w-t			ptk2∆
	0	4	10	0	4	10	Time (min)
Exp 1	0.11201	1.1677	1	0.130468	0.567579	0.652706
Exp 2	0.0292678	1.15046	1	0.104726	0.810464	0.7481
Exp 3	0.0364336	0.7196	1	0.0513236	0.632207	0.584971
AVERAGE	0.0592371	1.01259	1	0.0955059	0.670084	0.661926
ST.DEV	0.0458429	0.253879	0	0.0403698	0.125794	0.0819545
t test	0	4	10	Time (min)
p value	0.361879	0.104389	0.00202985	w-t vs ptk2∆		*P < 0.05, **P < 0.01, ***P < 0.001, ****P<0.0001
			**
Figure 4G
	Quantification pT377/Sch9
	w-t			ptk1∆
	0	4	10	0	4	10	Time (min)
Exp 1	0.389152	1.14718	1	0.214788	1.67227	1.58596
Exp 2	0.069183	0.770198	1	0.138588	0.887136	0.915542
Exp 3	0.0368416	0.87352	1	0.12902	1.33835	0.765378
AVERAGE	0.165059	0.930298	1	0.160799	1.29925	1.08896
ST.DEV	0.194743	0.194797	0	0.0470007	0.394023	0.436914
t test	0	4	10	Time (min)
p value	0.972383	0.219654	0.742141	w-t vs ptk1∆

## Sheet: Figure 5
Figure 5A					Figure 5B					Figure 5C
	Quantification pT377/Sch9					Quantification pT377/Sch9					Quantification pT377/Sch9
	w-t					w-t					w-t		PTK2+		PTK1+
		Rap					Rap					Rap		Rap		Rap
	0	30	Time (min)			0	30	Time (min)			0	30	0	30	0	30	Time (min)
Exp 1	1	2.68973			Exp 1	1	2.92953			Exp 1	0.0450871	0.00517519	1	1.03521	0.26235	0.689539
Exp 2	1	5.64751			Exp 2	1	2.04046			Exp 2	0.0101015	0.0121687	1	1.24609	0.315616	0.84667
Exp 3	1	3.35351			Exp 3	1	2.2123			Exp 3	0.0647947	0.000670119	1	1.64867	0.524756	1.26421
AVERAGE	1	3.89692			AVERAGE	1	2.39409			AVERAGE	0.0399945	0.00600466	1	1.30999	0.367574	0.933475
ST.DEV	0	1.55196			ST.DEV	0	0.471589			ST.DEV	0.0277	0.00579398	0	0.311682	0.138705	0.297009
t test					t test					t test	PTK2+	PTK1+
p value	0.0318825	0 vs 30 min.			p value	0.00688506	0 vs 30 min.			p value	0.160057	0.0403328	0 vs 30 min.
	*					**						*
					*P < 0.05, **P < 0.01, ***P < 0.001, ****P<0.0001
Figure 5E
	Quantification pT377/Sch9 (%)
	PTK1+					PTK2+
	+N	0	2	5	7	+N	0	2	5	7	Time (min)
Exp 1	100	2.01791	249.829	192.253	191.461	100	0	239.911	133.851	176.127
Exp 2	100	12.451	180.527	118.904	153.417	100	0	274.308	196.783	167.911
Exp 3	100	27.7889	158.798	102.116	92.9054	100	0	273.826	118.596	193.955
AVERAGE	100	14.086	196.385	137.757	145.928	100	0	262.682	149.743	179.331
ST.DEV	0	12.9631	47.5424	47.935	49.703	0	0	19.7216	41.4455	13.314
t test	PTK1+	PTK2+
p value	0.00032872	nd	+N vs 0 min.
	0.00304762	2.09188e-05	0 vs. 2 min.
	0.206998	0.0130337	2 vs. 5 min.
	0.847617	0.304358	5 vs. 7 min.
	Quantification pS911-pT912 / Pma1
	PTK1+					PTK2+
	+N	0	2	5	7	+N	0	2	5	7	Time (min)
Exp 1	100	226.403	684.78	346.242	391.354	100	68.8298	250.167	154.07	309.317
Exp 2	100	279.642	404.067	143.733	135.031	100	88.667	204.665	113.075	263.903
Exp 3	100	179.204	497.219	334.247	379.58	100	116.013	196.914	133.324	255.079
AVERAGE	100	228.416	528.689	274.741	301.988	100	91.1701	217.249	133.49	276.1
ST.DEV	0	50.2492	142.978	113.614	144.71	0	23.6912	28.7702	20.4977	29.1036
t test	PTK1+		PTK2+
p value	0.0114538	*	0.553737		+N vs 0 min.
p value	0.0264928	*	0.00423441	**	0 vs. 2 min.
p value	0.0736723		0.0147705	*	2 vs. 5 min.
p value	0.810205		0.00226528		5 vs. 7 min.
	*P < 0.05, **P < 0.01, ***P < 0.001, ****P<0.0001

## Sheet: Figure S1
Figure S1A
	Quantification pS911-pT912 / Pma1
	w-t				ptk2∆				hrk1∆				hrk1∆ptk2∆
	0	10	20	40	0	10	20	40	0	10	20	40	0	10	20	40	Time (min.)
Exp 1	1	0.0323225	0.900938	0.999571	0.453989	0.00778003	0.0662098	0.478935	1.33523	0.0484112	1.21557	1.5235	0.54001	0.0360627	0.060461	0.110304
Exp 2	1	0.358967	1.68628	1.79431	1.35201	0.117165	0.644353	0.963762	1.60273	0.210638	1.12993	1.72587	1.01267	0.242762	0.489707	0.460307
Exp 3	1	0.161486	0.76894	1.26331	0.391017	0.111604	0.298721	0.32639
AVERAGE	1	0.184259	1.11872	1.3524	0.732337	0.0788496	0.336428	0.589695	1.46898	0.129525	1.17275	1.62468	0.776342	0.139412	0.275084	0.285306
ST.DEV	0	0.164509	0.495935	0.40479	0.537571	0.0616108	0.29091	0.332809	0.189154	0.114712	0.0605535	0.143099	0.334225	0.146159	0.303523	0.24749
t test	0	10	20	40	Time (min.)
p value	0.0725922	0.715697	0.893453	0.445734	w-t vs hrk1∆
p value	0.926259	0.547871	0.834544	0.356918	ptk2∆ vs hrk1∆ptk2∆
Figure S1C
	Quantification pS911-pT912 / Pma1
	w-t					hrk1∆
	+N	0	2	5	7	+N	0	2	5	7	Time (min.)
Exp 1	1	0.999019	1.53708	1.58347	1.84946	0.79156	1.32762	1.4405	1.64942	1.48159
Exp 2	1	1.27237	1.3827	1.61502	1.73436	1.08041	1.03514	1.0667	0.931063	1.05386
AVERAGE	1	1.13569	1.45989	1.59924	1.79191	0.935984	1.18138	1.2536	1.29024	1.26773
ST.DEV	0	0.193286	0.109166	0.0223083	0.0813904	0.204246	0.206815	0.264314	0.507956	0.302451
	Relative increase of pS911-pT912/Pma1 upon beta-alanine addition
	w-t		hrk1∆
	% increase	p value	% increase	p value
	0.285464	0.174886	0.061128	0.789638	0 vs. 2 min
	0.408164	0.0779321	0.092147	0.805308	0 vs. 5 min
	0.408164	0.0474636	0.092147	0.770629	0 vs. 7 min
	Relative pS911-pT912/Pma1 (%) after beta-alanine addition (t 0 min = 100%)
	w-t					w-t
	Time (min)	0	2	5	7	Time (min)	0	2	5	7
	Exp 1	87.9656	135.343	139.427	162.849	Exp 1	112.379	121.933	139.618	125.412
	Exp 2	112.034	121.75	142.205	152.714	Exp 2	87.6212	90.2925	78.8114	89.2057
	AVERAGE	100	128.546	140.816	157.781		100	106.113	109.215	107.309
	ST.DEV	17.0192	9.61224	1.96429	7.16659		17.5062	22.3733	42.9968	25.6015
		t test	2	5	7	Time (min)
		p value	0.322438	0.408176	0.115234

## Sheet: Figure S2
Figure S2A
	External pH variation / OD
	w-t					ptk1Δ
Time (min)	Exp 1	Exp 2	Exp 3	AVERAGE	ST.DEV	Exp 1	Exp 2	Exp 3	AVERAGE	ST.DEV
0	0	0	0	0	0	0	0	0	0	0
1	-0.43	-0.39	-0.59	-0.47	0.10583	-0.27	-0.39	-0.42	-0.36	0.0793725
2	-0.64	-0.6	-0.9	-0.713333	0.162891	-0.52	-0.72	-0.81	-0.683333	0.148436
3	-1.07	-1.04	-1.37	-1.16	0.182483	-0.95	-1.19	-1.29	-1.14333	0.174738
4	-1.43	-1.52	-1.99	-1.64667	0.300721	-1.29	-1.71	-1.76	-1.58667	0.258134
5	-1.79	-2.03	-2.52	-2.11333	0.372066	-1.68	-2.16	-2.27	-2.03667	0.313741
6	-2.17	-2.45	-2.95	-2.52333	0.395137	-2	-2.57	-2.66	-2.41	0.357911
7	-2.53	-2.8	-3.51	-2.94667	0.506195	-2.34	-2.99	-3.08	-2.80333	0.403774
8	-2.84	-3.19	-3.85	-3.29333	0.512868	-2.61	-3.37	-3.42	-3.13333	0.453909
9	-3.03	-3.46	-4.29	-3.59333	0.640495	-2.88	-3.65	-3.78	-3.43667	0.48645
10	-3.22	-3.73	-4.6	-3.85	0.697782	-3.04	-3.87	-4.06	-3.65667	0.542433
Comparison of 5th order polynomial fits (B0 to B5)
			w-t	ptk1Δ
		B0	-0.01574	-0.008007
		B1	-0.4493	-0.2786
		B2	0.07923	-0.04857
		B3	-0.0287	0.005666
		B4	0.003558	-0.0001782
		B5	-0.0001416	1.068e-06
		Strain 1	Strain 2	p value			Null hypothesis :	Null hypothesis :	One curve for all data sets
		w-t	ptk1Δ	0.302	ns		Alternative hypothesis :	Alternative hypothesis :	Different curve for at least one data set
Figure S2B
	Quantification pS911-pT912 / Pma1
	w-t				ptk1∆
	0	10	20	40	0	10	20	40	Time (min)
Exp 1	1	0.0409825	0.841793	0.951774	1.05034	0.0052749	0.769272	0.582355
Exp 2	1	0.0398813	1.11871	1.69375	1.0985	0	0.642124	0.613214
Exp 3	1	0.167052	0.996618	1.40818	1.1009	0.0961323	0.937901	1.15997
AVERAGE	1	0.0826387	0.985708	1.35123	1.08325	0.0338024	0.783099	0.785181
ST.DEV	0	0.0731064	0.138782	0.37425	0.0285198	0.0540437	0.148373	0.324947
	0	20	40	Time (min)
T test	0.00720254	0.159178	0.119056	w-t vs ptk1∆
Figure S2C
	Doubling time (% of untreated w-t)
	w-t					ptk1Δ					ptk2Δ
TMA (µM)	exp 1	exp 2	exp 3	AVERAGE	ST.DEV	exp 1	exp 2	exp 3	AVERAGE	ST.DEV	exp 1	exp 2	exp 3	AVERAGE	ST.DEV
0	122.046	88.4191	89.535	100	19.1004	107.762	87.3776	87.1544	94.098	11.8339	106.088	86.8568	88.1587	93.7012	10.7471
500	479.851	421.451	785.989	562.43	195.797	151.246	332.474	276.491	253.404	92.7935	121.971	109.659	110.738	114.123	6.81856
t test	Strain 1	Strain 2	p value
	w-t	ptk1Δ	0.126507
	w-t	ptk2Δ	0.0592343
	ptk1Δ	ptk2Δ	0.136092
	*P < 0.05, **P < 0.01, ***P < 0.001, ****P<0.0001

## Sheet: Figure S4
Figure S4
	Quantification pS911-pT912 / Pma1
	pGAL1-PMA1∆(890-918)ptk1∆ptk2∆
	PMA1				PMA1(S899A)				PMA1(S899D)
	PTK1		PTK2		PTK1		PTK2		PTK1		PTK2
	GAL	GLU	GAL	GLU	GAL	GLU	GAL	GLU	GAL	GLU	GAL	GLU
Exp 1	1	1.21072	3.69383	4.48045	1	0.900974	1.80311	1.74642	1	0.842016	3.19044	3.62174

## Sheet: Figure S5
Figure S5A
	Quantification pS911-pT912 / Pma1
	w-t		reg1∆		reg2∆		fpr3∆		fpr4∆		pig1∆		pig2∆
	0	4	0	4	0	4	0	4	0	4	0	4	0	4	Time (min)
Exp1	1	0.0077285	0.453135	0.00205528	1.0562	0.00644862	1.08495	0.019074	0.956217	0.0414124	1.14449	0.0436695	0.551908	0.0107277
Figure S5B
	Quantification pS911-pT912 / Pma1
	w-t		glc8∆		sip5∆		gac1∆		gip2∆		gip3∆		gip4∆
	0	4	0	4	0	4	0	4	0	4	0	4	0	4	Time (min)
Exp1	1	0.00150194	0.466182	0.0029311	0.460525	0.00270208	0.466944	0.0023469	0.34664	0.00928876	0.390022	0.00723147	0.489686	0.0009175
Figure S5C
	Quantification pS911-pT912 / Pma1
	w-t		shp1∆		w-t		afr1∆		fin1∆		red1∆		gip1∆		sol1∆
	0	4	0	4	0	4	0	4	0	4	0	4	0	4	0	4	Time (min)
Exp1	1	0.00492304	2.01853	0.0394588	1	0.00849483	0.890974	0.000611489	0.650942	0.00969814	1.49702	0.028061	1.0029	0.00907898	0.868515	0.000933265
Figure S5D
	Quantification pS911-pT912 / Pma1
	w-t		bni4∆		bud14∆		ref2∆		sla1∆		pex31∆		Time (min)
	0	4	0	4	0	4	0	4	0	4	0	4
Exp1	1	0.475758	1.42731	0.443149	0.730136	0.184729	1.46497	0.32005	2.47035	0.40403	2.48364	0.0421997

## Sheet: Figure S6
Figure S6A
	Quantification pT377/Sch9
	w-t
	+N	0	2	4	10	Time (min.)
Exp 1	1	0.144201	1.56488	0.732726	0.732149
Exp 2	1	0.14626	1.47275	0.708546	0.564107
AVERAGE	1	0.14523	1.51882	0.720636	0.648128
ST.DEV		0.00145629	0.0651435	0.0170977	0.118824
Figure S6B
	Quantification pT377/Sch9
	w-t					gtr1∆gtr2∆
	+N	0	2	5	7	+N	0	2	5	7	Time (min.)
Exp 1	1	0.00981624	3.8679	3.21384	4.14219	0.722796	0.0586211	0.175492	0.335362	1.17627

[truncated: 4 more sheets: Figure S7, Figure S8  ,  , Figure S8]
